# Supplementary material for: The “Historical Materials BAG”: A New Facilitated Access to Synchrotron X-ray Diffraction Analyses for Cultural Heritage Materials at the European Synchrotron Radiation Facility
Source: Molecules. 2022 Mar 20;27(6):1997. doi: 10.3390/molecules27061997 (PMC8950898; doi:10.3390/molecules27061997)
Supplement: Supplementary file 1 [file molecules-27-01997-s001.zip]

Archive with 1 entries (1 files):
- molecules-1624631-supplementary.pdf
